# Supplementary material for: Coconut Rhinoceros Beetle in Samoa: Review of a Century-Old Invasion and Prospects for Control in a Changing Future
Source: Insects. 2022 May 23;13(5):487. doi: 10.3390/insects13050487 (PMC9145595; doi:10.3390/insects13050487)
Supplement: Supplementary file 1 [file insects-13-00487-s001.zip]

Archive with 3 entries (3 files):
- Supplementary Materials S1.pdf
- Supplementary Materials S2.pdf
- Table S1.xlsx
